# Supplementary material for: Associations Between Ambient PM2.5 and Thyroid Hormones in Pregnant Persons in Puerto Rico
Source: Toxics. 2025 Jan 15;13(1):58. doi: 10.3390/toxics13010058 (PMC11769198; doi:10.3390/toxics13010058)
Supplement: Supplementary file 1 [file toxics-13-00058-s001.zip]

Archive with 1 entries (1 files):
- toxics-3389761-supplementary.pdf
